# Supplementary material for: The use of a minimally invasive integrated endoscopic system to perform hemilaminectomies in chondrodystrophic dogs with thoracolumbar intervertebral disc extrusions
Source: Front Vet Sci. 2024 Apr 24;11:1296051. doi: 10.3389/fvets.2024.1296051 (PMC11078256; doi:10.3389/fvets.2024.1296051)
Supplement: Supplementary file 2 [file Data_Sheet_2.XLSX]

## Sheet: Questions
Question/Objective	Procedure 1: MIS; 2: Std OA
Objective #1: The aim of this study is to evaluate the use of a minimally invasive integrated endoscopic system to perform hemilaminectomies in chondrodystrophic dogs with thoracolumbar IVD extrusions.
We hypothesize that hemilaminectomies can be successfully completed using a MIS technique and the vertebral canal is readily accessed to adequately remove extruded disc material and decompress the nervous tissue in naturally occurring canine spinal cord injuries.
Patient Parameters
DogID (n= 8)		Procedure 1: MIS; 2: Std OA
Wt (kg)
Age (years)
Gender		ATP	At time of presentation
Breed		ATD	At time of discharge
Duration of severe clinical signs 1 = <24h; 2 = 24 48h; 3 = >48h		ATF	At time of follow-up
Spinal Shock: Y; N		ALF	At long-term follow-up
Operative Assessments; extruded disc material & removal
Duration of surgery (min)
GA Time (min)
Incision length (cm)
Subjective degree of decompression (Score 1-3, 1 = worst)
MRI -- IVD/Compression related MRI parameters	% change from Pre-op
Pre-op MRI
Affected IVD space (eg. L1L2)
IVDE laterality (R, L, M)
Pre op MRI CSA (mm^2)/% compression
Post-op MRI
Post op MRI CSA (mm^2)/% compression
Laminectomy window size: Height (mm)
Laminectomy window size: Length (mm)
Ease of use (intra-op scores)
Intra-operative visibility (Score 1-3; 1 = worst)
Spinal cord
Nerve root
Extruded disc material
Hemorrhage (Score 1-3; 3 = worst)
Intra- and postoperative complications
Surgery Complications
GA Complications
Objective #2: A secondary goal is to compare soft tissue trauma and postoperative recovery of hemilaminectomies performed by means of MIS to the standard open approach.
We hypothesize that the minimally invasive technique will have less soft tissue changes in the musculature than a standard open approach hemilaminectomy demonstrated on magnetic resonance imaging (MRI).
Compare Soft Tissue Trauma
Serum CK (t=0 [on presentation]; t12, 36, 60, 84)
MRI --ST change in muscle
Pre-op MRI
Dimensions: Width (mm) T2W
Height (mm) T2W
Depth (mm) T2W
Contrast Enhancement: 1: <25%, 2: ≥25 50%, 3: >50%
ROI (T2W)
ROI (T1W)
ROI (T1W+C)
Hemorrhage (T1W+C) 0: No; 1: Yes	Remove
Post-op MRI
Dimensions: Width (mm) T2W
Height (mm) T2W
Depth (mm) T2W
Contrast Enhancement: 1: <25%, 2: ≥25 50%, 3: >50%
ROI (T2W)
ROI (T1W)
ROI (T1W+C)
Hemorrhage (T1W+C) 0: No; 1: Yes	Remove
Compare Post-op Recovery
Neurologic grade (0-5)
At time of presentation
At time of discharge
At time of follow-up
Pain assessment (t=0 [on presentation]; t1-t8 q1h ; t12-t20 q12h)
Numeric pain scale (0-10)	NRS
Glasgow Composite Measure Pain Scale (CMPS-SF) (0-20)	CMPS
QOL Questionnaires; client-completed 19 Qs (q24h x 7d)
Objective #3: Where available, the long-term outcome of patients will also be included.
Neurologic grade (0-5)
At long-term follow-up

## Sheet: Results_MIS study 07.31.2022
Statistical methods:
Due to low numbers in each group, the continuous data was described using medians and range and analyzed using a non-parametric approach of Wilcoxon 2-sample test. The categorical data was described using frequencies and compared using a Fisher's exact test. A P-value of 0.05 was use to determine statistical significance. SAS v9.4 (SAS Institute Inc., Cary, NC) was used for all statistical analys…
Results:
I. Patient Parameters:
1) Wt (kg)
Analysis Variable : Wt_kg
Sx	N	Mean	Median	Std Dev	Std Error	95% Confidence limits of mean		Minimum	Maximum
MIS	4	6.675	5.9	3.66367	1.83184	0.845279	12.5047	3.1	11.8
Std OA	4	7.425	6.9	2.16699	1.08349	3.97684	10.8732	5.5	10.4
2) Age (years)
Analysis Variable : Age_years
Sx	N	Mean	Median	Std Dev	Std Error	95% Confidence limits of mean		Minimum	Maximum
MIS	4	3.7275	3.29	1.34955	0.674776	1.58006	5.87494	2.66	5.67
Std OA	4	5.6875	4.875	3.02335	1.51167	0.876681	10.4983	3	10
3) Gender
Gender	Sx
	MIS	Std OA	Total
FI	2	0	2
FS	2	1	3
MI	0	1	1
MC	0	2	2
Total	4	4	8
4) Breed
Breed	Sx
	MIS	Std OA	Total
Am Cocker Spaniel	1	0	1
Dachshund Chihuahua Mix	0	1	1
French Bulldog	0	1	1
Miniature Dachshund	1	0	1
Mixed	1	0	1
Shih Tzu	0	2	2
Toy Poodle	1	0	1
Total	4	4	8
5) Duration of severe clinical signs
1 = <24h; 2 = 24 48h; 3 = >48h
Sx	Duration_sev_clin_signs
	1	2	3	Total
MIS	2	1	1	4
Std OA	3	0	1	4
Total	5	1	2	8
Fisher's Exact Test
P-value	1
6) Spinal Shock: Y; N
Sx	Spinal_Shock_
	N	Y	Total
MIS	3	1	4
Std OA	2	2	4
Total	5	3	8
Fisher's Exact Test
P-value	1
II. Operative Assessments; extruded disc material & removal:
1. Duration of surgery (min)
Analysis Variable : Surgery_Time_min
Sx	N	Mean	Median	Std Dev	Std Error	95% Confidence limits of mean		Minimum	Maximum
MIS	4	127.75	132	12.0658	6.0329	108.551	146.949	110	137
Std OA	4	85.25	83.5	20.1225	10.0613	53.2305	117.269	64	110
Wilcoxon Two-Sample Test
Z	2.0452
P-value	0.0408
	Significantly higher median values in MIS group
2. GA Time (min)
Analysis Variable : GA_Time_min
Sx	N	Mean	Median	Std Dev	Std Error	95% Confidence limits of mean		Minimum	Maximum
MIS	4	500.75	450	173.115	86.5577	225.285	776.215	353	750
Std OA	4	441.25	372.5	246.116	123.058	49.6251	832.875	250	770
Wilcoxon Two-Sample Test
Z	0.1443
P-value	0.8852
3. Incision length (cm)
Analysis Variable : Incision_length_cm
Sx	N	Mean	Median	Std Dev	Std Error	95% Confidence limits of mean		Minimum	Maximum
MIS	4	3.675	3.75	0.537742	0.268871	2.81933	4.53067	3	4.2
Std OA	4	8.675	9.3	2.39357	1.19678	4.8663	12.4837	5.3	10.8
Wilcoxon Two-Sample Test
Z	-2.1651
P-value	0.0304
	Significantly lower median values in MIS group
4. Subjective degree of decompression (Score 1-3, 1 = worst)
Intra_op_Subj_degr_decompression	Sx
	MIS	Std OA	Total
2.5	1	0	1
3	3	4	7
Total	4	4	8
5. MRI -- IVD/Compression related MRI parameters			‡ LB comments: Is there significance between groups? i.e. how do the laminectomy window size in the MISS group compare to the Std OA group?
	Sx=MISS					Sx=Std OA
a) Affected IVD space (eg. L1L2)
													Removed '5a':
Preop_Postop	Affected_IVD_space					Preop_Postop	Affected_IVD_space						Preop_Postop	Affected_IVD_space
	L1L2	T12T13	T13L1	Total			L2L3	L4L5	T10T11	T13L1	Total			L2L3	L4L5	T13L1	Total
Postop	1	1	2	4		Postop	1	1	1	2	5		Postop	1	1	2	4
Preop	1	1	2	4		Preop	1	1	1	2	5		Preop	1	1	2	4
Total	2	2	4	8		Total	2	2	2	4	10		Total	2	2	4	8
Group differences:
Postop								Preop
Sx	Affected_IVD_space							Sx	Affected_IVD_space
	L1L2	L2L3	L4L5	T12T13	T13L1	Total			L1L2	L2L3	L4L5	T12T13	T13L1	Total
MISS	1	0	0	1	2	4		MISS	1	0	0	1	2	4
Std OA	0	1	1	0	2	4		Std OA	0	1	1	0	2	4
Total	1	1	1	1	4	8		Total	1	1	1	1	4	8
Fisher's Exact Test								Fisher's Exact Test
P-value	1							P-value	1
b) IVDE laterality (R, L, M)
	Sx=MISS					Sx=Std OA
													Removed '5a':
Preop_Postop	IVDE_laterality					Preop_Postop	IVDE_laterality						Preop_Postop	IVDE_laterality
	R	R/ventral	ventral	Total			L	R	minimal	ventral	Total			L	R	minimal	Total
Postop	2	1	1	4		Postop	2	1	1	1	5		Postop	2	1	1	4
Preop	3	1	0	4		Preop	3	1	0	1	5		Preop	3	1	0	4
Total	5	2	1	8		Total	5	2	1	2	10		Total	5	2	1	8
Group differences:
Postop								Preop
Sx	IVDE_laterality							Sx	IVDE_laterality
	L	R	R/ventral	minimal	ventral	Total			L	R	R/ventral	Total
MISS	0	2	1	0	1	4		MISS	0	3	1	4
Std OA	2	1	0	1	0	4		Std OA	3	1	0	4
Total	2	3	1	1	1	8		Total	3	4	1	8
Fisher's Exact Test								Fisher's Exact Test
P-value	0.4857			NS				P-value	0.1429
c) MRI CSA (mm^2)/% compression	‡
	Sx=MISS										Sx=Std OA											Removed '5a':
Analysis Variable : MRI_CSA__mm_2____compression																						Analysis Variable : MRI_CSA__mm_2____compression
Preop_Postop	N	Mean	Median	Std Dev	Std Error	95% Confidence limits of mean		Minimum	Maximum		Preop_Postop	N	Mean	Median	Std Dev	Std Error	95% Confidence limits of mean		Minimum	Maximum		Preop_Postop	N	Mean	Median	Std Dev	Std Error	95% Confidence limits of mean		Minimum	Maximum
Postop	4	41.8	43.5	11.7073	5.85363	23.1711	60.4289	27.6	52.6		Postop	5	26.14	15.4	24.7497	11.0684	-4.59082	56.8708	6.8	65.2		Postop	4	23.75	11.5	27.9043	13.9522	-20.652	68.152	6.8	65.2
Preop	4	58.225	59.65	3.17844	1.58922	53.1674	63.2826	53.5	60.1		Preop	5	35.96	26.9	26.8642	12.014	2.60374	69.3163	10.8	81.3		Preop	4	36.05	26.05	31.0192	15.5096	-13.3084	85.4084	10.8	81.3
Wilcoxon Two-Sample Test											Wilcoxon Two-Sample Test											Wilcoxon Two-Sample Test
Z	2.1781										Z	0.6267										Z	1.0104
P-value	0.0294										P-value	0.5309										P-value	0.3123
	Significantly lower median in Postop
	Sx=MISS										Sx=Std OA
Change from Pre-op:																						Removed '5a':
Analysis Variable : __ch_MRI_CSA_Compression_from_pr											Analysis Variable : __ch_MRI_CSA_Compression_from_pr											Analysis Variable : __ch_MRI_CSA_Compression_from_pr
N	Mean	Median	Std Dev	Std Error	95% Confidence limits of mean		Minimum	Maximum			N	Mean	Median	Std Dev	Std Error	95% Confidence limits of mean		Minimum	Maximum			N	Mean	Median	Std Dev	Std Error	95% Confidence limits of mean		Minimum	Maximum
4	-0.287003	-0.276206	0.177022	0.0885112	-0.568685	-0.0053208	-0.484112	-0.111487			5	-0.334391	-0.37037	0.266136	0.11902	-0.664842	-0.0039395	-0.717472	0.002809			4	-0.418691	-0.37963	0.216936	0.108468	-0.763884	-0.0734973	-0.717472	-0.198032
Group differences:
Postop											Preop
																						Graphing
Analysis Variable : MRI_CSA__mm_2____compression											Analysis Variable : MRI_CSA__mm_2____compression													Pre-op MRI CSA	Post-op MRI CSA
Sx	N	Mean	Median	Std Dev	Std Error	95% Confidence limits of mean		Minimum	Maximum		Sx	N	Mean	Median	Std Dev	Std Error	95% Confidence limits of mean		Minimum	Maximum		Standard Approach	Median	26.05	11.5
Post-op MISS CSA	4	41.8	43.5	11.7073	5.85363	23.1711	60.4289	27.6	52.6		Pre-op MISS CSA	4	58.225	59.65	3.17844	1.58922	53.1674	63.2826	53.5	60.1			SD	31.0192	27.9043
Post-op Std OA CSA	4	23.75	11.5	27.9043	13.9522	-20.652	68.152	6.8	65.2		Pre-op Std OA CSA	4	36.05	26.05	31.0192	15.5096	-13.3084	85.4084	10.8	81.3		MISS	Median	59.65	43.5
																							SD	3.17844	11.7073
Wilcoxon Two-Sample Test											Wilcoxon Two-Sample Test
Z	1.0104										Z	1.0164
P-value	0.3123			NS							P-value	0.3094
6. Laminectomy window size	^LB comments: Is there significance between groups? i.e. how do the laminectomy window size in the MISS group compare to the Std OA group?
a) Height (mm)	^
	Sx=MISS										Sx=Std OA											Removed '5a':
Analysis Variable : Laminectomy_window_size_Height_m											Analysis Variable : Laminectomy_window_size_Height_m											Analysis Variable : Laminectomy_window_size_Height_m
N	Mean	Median	Std Dev	Std Error	Lower 95%	Upper 95%	Minimum	Maximum			N	Mean	Median	Std Dev	Std Error	95% Confidence limits of mean		Minimum	Maximum			N	Mean	Median	Std Dev	Std Error	95% Confidence limits of mean		Minimum	Maximum
4	7.575	7.6	1.13248	0.566238	5.77298	9.37702	6.3	8.8			5	7.32	7	1.499	0.670373	5.45875	9.18125	6	9.9			4	7.475	7	1.68399	0.841997	4.79539	10.1546	6	9.9
Wilcoxon Two-Sample Test
Z	0.1479
P-value	0.8824			NS
b) Length (mm)	^
	Sx=MISS										Sx=Std OA											Removed '5a':
Analysis Variable : Laminectomy_window_size_Length_m											Analysis Variable : Laminectomy_window_size_Length_m											Analysis Variable : Laminectomy_window_size_Length_m
N	Mean	Median	Std Dev	Std Error	95% Confidence limits of mean		Minimum	Maximum			N	Mean	Median	Std Dev	Std Error	95% Confidence limits of mean		Minimum	Maximum			N	Mean	Median	Std Dev	Std Error	95% Confidence limits of mean		Minimum	Maximum
4	18.7	19.5	1.88326	0.94163	15.7033	21.6967	15.9	19.9			5	23.5	24.1	4.13763	1.85041	18.3625	28.6375	16.6	27.6			4	23.35	24.6	4.762	2.381	15.7726	30.9274	16.6	27.6
Wilcoxon Two-Sample Test
Z	-1.299
P-value	0.1939			NS
7. MRI:ST change in muscle	*LB comments: Is there significance between groups? i.e. how do the post-op signal changes in the MISS group compare to the Std OA group?
a) ST_Ch_in_muscle_Width_mm_T2W	*
	Sx=MISS										Sx=Std OA											Removed '5a':
Analysis Variable : ST_Ch_in_muscle_Width_mm_T2W											Analysis Variable : ST_Ch_in_muscle_Width_mm_T2W											Analysis Variable : ST_Ch_in_muscle_Width_mm_T2W
Preop_Postop	N	Mean	Median	Std Dev	Std Error	95% Confidence limits of mean		Minimum	Maximum		Preop_Postop	N	Mean	Median	Std Dev	Std Error	95% Confidence limits of mean		Minimum	Maximum		Preop_Postop	N	Mean	Median	Std Dev	Std Error	95% Confidence limits of mean		Minimum	Maximum
Postop	4	27.925	25.9	6.69147	3.34574	17.2774	38.5726	22.4	37.5		Postop	5	33.92	36.3	6.83462	3.05653	25.4337	42.4063	24.5	42.2		Postop	4	34.925	36.5	7.45313	3.72657	23.0654	46.7846	24.5	42.2
Preop	4	26.375	25.4	5.31562	2.65781	17.9167	34.8333	21	33.7		Preop	5	30.88	29.1	3.51596	1.57239	26.5144	35.2456	27.5	36.1		Preop	4	31.725	30.95	3.42381	1.71191	26.2769	37.1731	28.9	36.1
Wilcoxon Two-Sample Test											Wilcoxon Two-Sample Test											Wilcoxon Two-Sample Test
Z	-0.1443										Z	-1.0445										Z	-1.0104
P-value	0.8852										P-value	0.2963										P-value	0.3123
Group differences:
Postop											Preop
Analysis Variable : ST_Ch_in_muscle_Width_mm_T2W											Analysis Variable : ST_Ch_in_muscle_Width_mm_T2W
Sx	N	Mean	Median	Std Dev	Std Error	95% Confidence limits of mean		Minimum	Maximum		Sx	N	Mean	Median	Std Dev	Std Error	95% Confidence limits of mean		Minimum	Maximum
MISS	4	27.925	25.9	6.69147	3.34574	17.2774	38.5726	22.4	37.5		MISS	4	26.375	25.4	5.31562	2.65781	17.9167	34.8333	21	33.7
Std OA	4	34.925	36.5	7.45313	3.72657	23.0654	46.7846	24.5	42.2		Std OA	4	31.725	30.95	3.42381	1.71191	26.2769	37.1731	28.9	36.1
Wilcoxon Two-Sample Test											Wilcoxon Two-Sample Test
Z	-0.8712										Z	-1.299
P-value	0.3836			NS							P-value	0.1939			NS
b) ST_Ch_in_muscle_Height_mm_T2W	*
	Sx=MISS										Sx=Std OA											Removed '5a':
Analysis Variable : ST_Ch_in_muscle_Height_mm_T2W											Analysis Variable : ST_Ch_in_muscle_Height_mm_T2W											Analysis Variable : ST_Ch_in_muscle_Height_mm_T2W
Preop_Postop	N	Mean	Median	Std Dev	Std Error	95% Confidence limits of mean		Minimum	Maximum		Preop_Postop	N	Mean	Median	Std Dev	Std Error	95% Confidence limits of mean		Minimum	Maximum		Preop_Postop	N	Mean	Median	Std Dev	Std Error	95% Confidence limits of mean		Minimum	Maximum
Postop	4	24	23.75	4.15772	2.07886	17.3841	30.6159	19.8	28.7		Postop	5	24.22	23.6	5.52603	2.47132	17.3585	31.0815	16.9	32.2		Postop	4	26.05	24.65	4.28836	2.14418	19.2263	32.8737	22.7	32.2
Preop	4	20.45	20.65	3.32516	1.66258	15.1589	25.7411	16.3	24.2		Preop	5	25.6	25	6.78638	3.03496	17.1736	34.0264	18	36.5		Preop	4	27.5	25.3	6.11065	3.05532	17.7766	37.2234	22.9	36.5
Wilcoxon Two-Sample Test											Wilcoxon Two-Sample Test											Wilcoxon Two-Sample Test
Z	-1.0104										Z	0.2089										Z	0.1443
P-value	0.3123										P-value	0.8345										P-value	0.8852
Group differences:
Postop											Preop
Analysis Variable : ST_Ch_in_muscle_Height_mm_T2W											Analysis Variable : ST_Ch_in_muscle_Height_mm_T2W
Sx	N	Mean	Median	Std Dev	Std Error	95% Confidence limits of mean		Minimum	Maximum		Sx	N	Mean	Median	Std Dev	Std Error	95% Confidence limits of mean		Minimum	Maximum
MISS	4	24	23.75	4.15772	2.07886	17.3841	30.6159	19.8	28.7		MISS	4	20.45	20.65	3.32516	1.66258	15.1589	25.7411	16.3	24.2
Std OA	4	26.05	24.65	4.28836	2.14418	19.2263	32.8737	22.7	32.2		Std OA	4	27.5	25.3	6.11065	3.05532	17.7766	37.2234	22.9	36.5
Wilcoxon Two-Sample Test											Wilcoxon Two-Sample Test											Wilcoxon Two-Sample Test
Z	-0.433										Z	-1.8764										Z	0.1443
P-value	0.665			NS							P-value	0.0606			NS							P-value	0.8852
c) ST_Ch_in_muscle_Depth_mm_T2W	*
	Sx=MISS										Sx=Std OA											Removed '5a':
Analysis Variable : ST_Ch_in_muscle_Depth_mm_T2W											Analysis Variable : ST_Ch_in_muscle_Depth_mm_T2W											Analysis Variable : ST_Ch_in_muscle_Depth_mm_T2W
Preop_Postop	N	Mean	Median	Std Dev	Std Error	95% Confidence limits of mean		Minimum	Maximum		Preop_Postop	N	Mean	Median	Std Dev	Std Error	95% Confidence limits of mean		Minimum	Maximum		Preop_Postop	N	Mean	Median	Std Dev	Std Error	95% Confidence limits of mean		Minimum	Maximum
Postop	4	22.35	20.4	4.69716	2.34858	14.8758	29.8242	19.3	29.3		Postop	5	32.36	31.8	8.3062	3.71465	22.0465	42.6735	23.5	44.5		Postop	4	31.5	29	9.33059	4.6653	16.6529	46.3471	23.5	44.5
Preop	4	12.575	13.85	3.57619	1.7881	6.88448	18.2655	7.4	15.2		Preop	5	16.06	15.6	3.78193	1.69133	11.3641	20.7559	11.3	21.9		Preop	4	17.25	15.75	3.10322	1.55161	12.3121	22.1879	15.6	21.9
Wilcoxon Two-Sample Test											Wilcoxon Two-Sample Test											Wilcoxon Two-Sample Test
Z	-2.1651										Z	-2.5143										Z	-2.1781
P-value	0.0304										P-value	0.0119										P-value	0.0294
	Significantly higher median in Postop											Significantly higher median in Postop
Group differences:
Postop											Preop
Analysis Variable : ST_Ch_in_muscle_Depth_mm_T2W											Analysis Variable : ST_Ch_in_muscle_Depth_mm_T2W
Sx	N	Mean	Median	Std Dev	Std Error	95% Confidence limits of mean		Minimum	Maximum		Sx	N	Mean	Median	Std Dev	Std Error	95% Confidence limits of mean		Minimum	Maximum
MISS	4	22.35	20.4	4.69716	2.34858	14.8758	29.8242	19.3	29.3		MISS	4	12.575	13.85	3.57619	1.7881	6.88448	18.2655	7.4	15.2
Std OA	4	31.5	29	9.33059	4.6653	16.6529	46.3471	23.5	44.5		Std OA	4	17.25	15.75	3.10322	1.55161	12.3121	22.1879	15.6	21.9
Wilcoxon Two-Sample Test											Wilcoxon Two-Sample Test											Wilcoxon Two-Sample Test
Z	-1.5877										Z	-2.1781										Z	0.1443
P-value	0.1124		NS								P-value	0.0294										P-value	0.8852
												Significantly lower values in MISS when compared to Std OA.
8. Contrast Enhancement
	Sx=MISS										Sx=Std OA						Removed '5a':
Preop_Postop	Contrast_Enhancement										Preop_Postop	Contrast_Enhancement					Preop_Postop	Contrast_Enhancement
	<25%	>50%	>=25 to 50%	Total								<25%	>50%	Total				<25%	>50%	Total
Postop	0	3	1	4							Postop	1	4	5			Postop	1	3	4
Preop	2	1	0	3							Preop	5	0	5			Preop	4	0	4
Total	2	4	1	7							Total	6	4	10			Total	5	3	8
Group differences:
Postop											Preop
Sx	Contrast_Enhancement										Sx	Contrast_Enhancement
	<25%	>50%	?25 to 50%	Total								<25%	>50%	Total
MISS	0	3	1	4							MISS	2	1	3
Std OA	1	3	0	4							Std OA	4	0	4
Total	1	6	1	8							Total	6	1	7
Fisher's Exact Test											Fisher's Exact Test
P-value	1										P-value	0.4286
	**LB comments: Is there significance between groups? i.e. how do the post-op ROI measurements in the MISS group compare to the Std OA group?
	**
9. ROI
a) ROI_T2W
	Sx=MISS										Sx=Std OA											Removed '5a':
Analysis Variable : ROI_T2W											Analysis Variable : ROI_T2W											Analysis Variable : ROI_T2W
Preop_Postop	N	Mean	Median	Std Dev	Std Error	95% Confidence limits of mean		Minimum	Maximum		Preop_Postop	N	Mean	Median	Std Dev	Std Error	95% Confidence limits of mean		Minimum	Maximum		Preop_Postop	N	Mean	Median	Std Dev	Std Error	95% Confidence limits of mean		Minimum	Maximum
Postop	4	959.957	665.48	771.896	385.948	-268.301	2188.22	424.29	2084.58		Postop	5	770.258	731.33	189.031	84.5373	535.545	1004.97	555.29	978.92		Postop	4	724.822	682.54	184.068	92.0341	431.929	1017.72	555.29	978.92
Preop	4	298.71	218.415	185.188	92.594	4.03443	593.386	182.68	575.33		Preop	5	261.318	188.17	128.825	57.6124	101.36	421.276	139.71	439.17		Preop	4	216.855	186.44	94.5949	47.2974	66.3334	367.377	139.71	354.83
Wilcoxon Two-Sample Test											Wilcoxon Two-Sample Test											Wilcoxon Two-Sample Test
Z	-1.5877										Z	-2.5067										Z	-2.1651
P-value	0.1124										P-value	0.0122										P-value	0.0304
												Significantly higher median in Postop											talk updated
Group differences:
Postop											Preop
Analysis Variable : ROI_T2W											Analysis Variable : ROI_T2W
Sx	N	Mean	Median	Std Dev	Std Error	95% Confidence limits of mean		Minimum	Maximum		Sx	N	Mean	Median	Std Dev	Std Error	95% Confidence limits of mean		Minimum	Maximum
MISS	4	959.957	665.48	771.896	385.948	-268.301	2188.22	424.29	2084.58		MISS	4	298.71	218.415	185.188	92.594	4.03443	593.386	182.68	575.33
Std OA	4	724.822	682.54	184.068	92.0341	431.929	1017.72	555.29	978.92		Std OA	4	216.855	186.44	94.5949	47.2974	66.3334	367.377	139.71	354.83		**LB comments: which parameter does this belong to?
Wilcoxon Two-Sample Test											Wilcoxon Two-Sample Test											Wilcoxon Two-Sample Test
Z	-0.1443										Z	0.7217										Z	-2.1651
P-value	0.8852	<- both of these have n=4, so I interpret that as excluding 5a and NS -->									P-value	0.4705					So this includes 5a? And is significant. -->					P-value	0.0304
																	These values are the same as directly above
b) ROI_T1W	**
	Sx=MISS										Sx=Std OA											Removed '5a':
Analysis Variable : ROI_T1W											Analysis Variable : ROI_T1W											Analysis Variable : ROI_T1W
Preop_Postop	N	Mean	Median	Std Dev	Std Error	95% Confidence limits of mean		Minimum	Maximum		Preop_Postop	N	Mean	Median	Std Dev	Std Error	95% Confidence limits of mean		Minimum	Maximum		Preop_Postop	N	Mean	Median	Std Dev	Std Error	95% Confidence limits of mean		Minimum	Maximum
Postop	4	631.477	612.205	79.767	39.8835	504.55	758.405	564.92	736.58		Postop	5	678.26	662.58	81.7351	36.5531	576.772	779.748	603.42	805.29		Postop	4	646.503	638.73	46.7324	23.3662	572.141	720.864	603.42	705.13
Preop	4	673.685	690.71	64.8979	32.449	570.418	776.952	584.5	728.82		Preop	5	843.298	735	305.245	136.51	464.286	1222.31	566.83	1176.21		Preop	4	760.07	655.33	279.381	139.69	315.513	1204.63	566.83	1162.79
Wilcoxon Two-Sample Test											Wilcoxon Two-Sample Test											Wilcoxon Two-Sample Test
Z	0.7217										Z	0.2089										Z	0
P-value	0.4705										P-value	0.8345										P-value	1
Group differences:
Postop											Preop
Analysis Variable : ROI_T1W											Analysis Variable : ROI_T1W
Sx	N	Mean	Median	Std Dev	Std Error	95% Confidence limits of mean		Minimum	Maximum		Sx	N	Mean	Median	Std Dev	Std Error	95% Confidence limits of mean		Minimum	Maximum
MISS	4	631.477	612.205	79.767	39.8835	504.55	758.405	564.92	736.58		MISS	4	673.685	690.71	64.8979	32.449	570.418	776.952	584.5	728.82
Std OA	4	646.503	638.73	46.7324	23.3662	572.141	720.864	603.42	705.13		Std OA	4	760.07	655.33	279.381	139.69	315.513	1204.63	566.83	1162.79
Wilcoxon Two-Sample Test											Wilcoxon Two-Sample Test											Wilcoxon Two-Sample Test
Z	-0.433										Z	0										Z	0
P-value	0.665										P-value	1										P-value	1
c) ROI_T1W_C	**
			Dog 2 Preop T1+C = n/a
	Sx=MISS										Sx=Std OA											Removed '5a':
Analysis Variable : ROI_T1W_C											Analysis Variable : ROI_T1W_C											Analysis Variable : ROI_T1W_C
Preop_Postop	N	Mean	Median	Std Dev	Std Error	95% Confidence limits of mean		Minimum	Maximum		Preop_Postop	N	Mean	Median	Std Dev	Std Error	95% Confidence limits of mean		Minimum	Maximum		Preop_Postop	N	Mean	Median	Std Dev	Std Error	95% Confidence limits of mean		Minimum	Maximum
Postop	4	1080.14	904.645	409.206	204.603	428.998	1731.27	825.08	1686.17		Postop	5	1056.27	1072.25	196.649	87.9441	812.102	1300.45	813.17	1273.08		Postop	4	1093.82	1144.52	205.333	102.667	767.091	1420.55	813.17	1273.08
Preop	3	764.733	680.45	156.296	90.2374	376.473	1152.99	668.67	945.08		Preop	5	502.7	487	103.427	46.2538	374.279	631.121	413.95	677.88		Preop	4	518.332	490.75	112.399	56.1997	339.48	697.185	413.95	677.88
			Rao: Usually z values are not interpreted. You can ignore those. For example for line 451, I would say that there was significant difference in the medians of pre and postop. I would report medians and Min/Max values from the table above.
Wilcoxon Two-Sample Test											Wilcoxon Two-Sample Test											Wilcoxon Two-Sample Test
Z	-1.2374										Z	-2.5067										Z	-2.1651
P-value	0.2159										P-value	0.0122										P-value	0.0304
												Significantly higher median in Postop											talk updated
Group differences:
Postop											Preop
Analysis Variable : ROI_T1W_C											Analysis Variable : ROI_T1W_C
Sx	N	Mean	Median	Std Dev	Std Error	95% Confidence limits of mean		Minimum	Maximum		Sx	N	Mean	Median	Std Dev	Std Error	95% Confidence limits of mean		Minimum	Maximum
MISS	4	1080.14	904.645	409.206	204.603	428.998	1731.27	825.08	1686.17		MISS	3	764.733	680.45	156.296	90.2374	376.473	1152.99	668.67	945.08
Std OA	4	1093.82	1144.52	205.333	102.667	767.091	1420.55	813.17	1273.08		Std OA	4	518.332	490.75	112.399	56.1997	339.48	697.185	413.95	677.88
Wilcoxon Two-Sample Test											Wilcoxon Two-Sample Test											Wilcoxon Two-Sample Test
Z	-0.1443										Z	1.591										Z	0
P-value	0.8852										P-value	0.1116										P-value	1
d) Hemorrhage__T1W_C__YN
	Sx=MISS										Sx=Std OA						Removed '5a':
Preop_Postop	Hemorrhage__T1W_C__YN										Preop_Postop	Hemorrhage__T1W_C__YN					Preop_Postop	Hemorrhage__T1W_C__YN
	0	1	Total	%								0	1	Total	%			0	1	Total
Postop	0	4	4	100							Postop	0	5	5	100		Postop	0	4	4
Preop	3	0	3	0							Preop	5	0	5	0		Preop	4	0	4
Total	3	4	7								Total	5	5	10			Total	4	4	8
Fisher's Exact Test											Fisher's Exact Test						Fisher's Exact Test
P-value	0.0286										P-value	0.0079					P-value	0.0286
	Significantly higher hemorrhage in postop											Significantly higher hemorrhage in postop
Group differences:
Postop											Preop
Analysis Variable : Hemorrhage__T1W_C__YN											Analysis Variable : Hemorrhage__T1W_C__YN
Sx	N	Mean	Median	Std Dev	Std Error	95% Confidence limits of mean		Minimum	Maximum		Sx	N	Mean	Median	Std Dev	Std Error	95% Confidence limits of mean		Minimum	Maximum
MISS	4	1	1	0	0	.	.	1	1		MISS	3	0	0	0	0	.	.	0	0
Std OA	4	1	1	0	0	.	.	1	1		Std OA	4	0	0	0	0	.	.	0	0
Cannot be analyzed.
10. Neurologic_Grade
a) Neurologic_Grade_ATP
	Sx=MISS										Sx=Std OA						Removed '5a':
Preop_Postop	Neurologic_Grade_ATP										Preop_Postop	Neurologic_Grade_ATP					Preop_Postop	Neurologic_Grade_ATP
	4	Total										4	5	Total				4	5	Total
Postop	0	0									Postop	0	0	0			Postop	0	0	0
Preop	4	4									Preop	2	2	4			Preop	2	2	4
Total	4	4									Total	2	2	4			Total	2	2	4
b) Neurologic_Grade_ATD
	Sx=MISS										Sx=Std OA						Removed '5a':
Preop_Postop	Neurologic_Grade_ATD			*At the time of discharge, there were three dogs grade 4 and one grade 3							Preop_Postop	Neurologic_Grade_ATD					Preop_Postop	Neurologic_Grade_ATD
	4	Total										3	4	5	Total			3	4	5	Total
Postop	4	4									Postop	1	1	2	4		Postop	1	1	2	4
Preop	0	0									Preop	0	0	0	0		Preop	0	0	0	0
Total	4	4									Total	1	1	2	4		Total	1	1	2	4
c) Neurologic_Grade_ATF				*At two week follow up, two had grade 2 and two had grade 4
	Sx=MISS										Sx=Std OA						Removed '5a':
Preop_Postop	Neurologic_Grade_ATF										Preop_Postop	Neurologic_Grade_ATF					Preop_Postop	Neurologic_Grade_ATF
	1	2	4	Total								2	5	Total				2	5	Total
Postop	1	1	2	4							Postop	2	2	4			Postop	2	2	4
Preop	0	0	0	0							Preop	0	0	0			Preop	0	0	0
Total	1	1	2	4							Total	2	2	4			Total	2	2	4
11. Days_Post_op_of_2_wk_Follow_Up
	Sx=MISS										Sx=Std OA										Removed '5a':
Analysis Variable : Days_Post_op_of_2_wk_Follow_Up											Analysis Variable : Days_Post_op_of_2_wk_Follow_Up										Analysis Variable : Days_Post_op_of_2_wk_Follow_Up
N	Mean	Median	Std Dev	Std Error	95% Confidence limits of mean		Minimum	Maximum			N	Mean	Median	Std Dev	Std Error	95% Confidence limits of mean		Minimum	Maximum		N	Mean	Median	Std Dev	Std Error	95% Confidence limits of mean		Minimum	Maximum
4	15.75	15.5	2.06155	1.03078	12.4696	19.0304	14	18			4	15.25	14.5	1.89297	0.946485	12.2379	18.2621	14	18		4	15.25	14.5	1.89297	0.946485	12.2379	18.2621	14	18
Wilcoxon Two-Sample Test
Z	0
P-value	1
II. A secondary goal is to compare soft tissue trauma and postoperative recovery of hemilaminectomies performed by means of MIS to the standard open approach.
1. Compare Soft Tissue Trauma
Serum CK (t=0 [on presentation]; t12, 36, 60, 84)
Analysis Variable : CK_q24h_
Sx	Time__hours	N	Mean	Median	Std Dev	Std Error	95% Confidence limits of mean		Minimum	Maximum
MIS	0	4	194.5	191	46.9148	23.4574	119.848	269.152	144	252
	12	4	6224.5	4023	4706.51	2353.25	-1264.6	13713.6	3583	13269
	36	4	1521	1172.5	1122.7	561.349	-265.462	3307.46	669	3070
	60	4	383.75	400.5	206.098	103.049	55.8026	711.697	138	596
	84	4	180.5	175	82.0914	41.0457	49.8742	311.126	98	274
Std OA	0	4	764.25	457	823.754	411.877	-546.527	2075.03	198	1945
	12	4	6327.75	3083.5	8226.22	4113.11	-6762	19417.5	630	18514
	36	3	2746.33	284	4357.88	2516.02	-8079.24	13571.9	177	7778
	60	4	631.5	542	560.013	280.006	-259.605	1522.61	106	1336
	84	4	277.25	289.5	188.762	94.3808	-23.1117	577.612	83	447
Wilcoxon Two-Sample Test:
	Time__hours_=0	Time__hours_=12	Time__hours_=36	Time__hours_=60	Time__hours_=84
Z	-1.0104	0.433	-0.5303	-0.1443	-0.433
P-value	0.3123	0.665	0.5959	0.8852	0.665
b) Pain assessment
Numeric pain scale (0-10):
Glasgow Composite Measure Pain Scale (CMPS-SF) (0-20)
Analysis Variable : Score
Pain_assessment_type	Sx	Time	N	Mean	Median	Std Dev	Std Error	95% Confidence limits of mean		Q1	Q3	Minimum	Maximum
CMPS	MISS	2 week	3	1.66667	1	2.08167	1.20185	-3.50448	6.83781	0	4	0	4
		Off fentanyl	3	32	24	13.8564	8	-2.42122	66.4212	24	48	24	48
		PA	0	.	.	.	.	.	.	.	.	.	.
		t0	3	5.66667	6	3.51188	2.02759	-3.05734	14.3907	2	9	2	9
		t1	6	5	5	3.40588	1.39044	1.42575	8.57425	2	8	1	9
		t2	6	5.83333	5	3.60093	1.47007	2.05439	9.61227	4	10	1	10
		t3	6	4	3.5	3.68782	1.50555	0.129873	7.87013	1	4	1	11
		t4	6	2.83333	3	2.56255	1.04616	0.144101	5.52257	0	5	0	6				1. Do you see any comparisons to be made with the pain scores, i.e. NRS and CMPS, to answer the question of whether dogs receiving MIS approach differ in pain levels from Std OA dogs?
		t5	3	4.66667	4	4.04145	2.33333	-5.37286	14.7062	1	9	1	9				Rao: The sample size was too low in each of those time points. The time points are also very many for make meaningful comparisons.
		t6	6	3.16667	3	2.85774	1.16667	0.167655	6.16568	1	4	0	8
		t7	6	2.66667	3	1.36626	0.557773	1.23286	4.10047	1	4	1	4
		t8	6	2.33333	2.5	1.63299	0.666667	0.619612	4.04705	1	4	0	4
	Std OA	2 week	3	0.666667	1	0.57735	0.333333	-0.767551	2.10088	0	1	0	1
		Off fentanyl	3	24	24	0	0	.	.	24	24	24	24
		PA	0	.	.	.	.	.	.	.	.	.	.
		t0	3	9	10	1.73205	1	4.69735	13.3027	7	10	7	10
		t1	6	2.83333	2.5	1.7224	0.703167	1.02578	4.64088	2	3	1	6
		t2	6	2	1.5	1.54919	0.632455	0.374221	3.62578	1	2	1	5
		t3	6	2	2	0.894427	0.365148	1.06136	2.93864	1	3	1	3
		t4	6	1.66667	1.5	1.36626	0.557773	0.232865	3.10047	1	2	0	4
		t5	3	2.33333	1	2.3094	1.33333	-3.40354	8.0702	1	5	1	5
		t6	6	2.16667	2.5	1.47196	0.600925	0.621939	3.71139	1	3	0	4
		t7	6	2.5	2	2.42899	0.991632	-0.0490703	5.04907	1	3	0	7
		t8	6	1	1	0.632455	0.258199	0.336279	1.66372	1	1	0	2
NRS	MISS	2 week	3	0.333333	0	0.57735	0.333333	-1.10088	1.76755	0	1	0	1
		Off fentanyl	3	32	24	13.8564	8	-2.42122	66.4212	24	48	24	48
		PA	0	.	.	.	.	.	.	.	.	.	.
		t0	3	3.66667	4	2.51661	1.45297	-2.58494	9.91828	1	6	1	6
		t1	6	2.33333	2	1.50555	0.614636	0.75336	3.91331	1	4	1	4
		t2	6	3	3	1.09545	0.447214	1.8504	4.1496	3	4	1	4
		t3	6	2.16667	1.5	1.60208	0.654047	0.485385	3.84795	1	3	1	5
		t4	6	1.5	1.5	1.3784	0.562731	0.0534528	2.94655	0	3	0	3
		t5	3	3.33333	2	2.3094	1.33333	-2.40354	9.0702	2	6	2	6
		t6	6	1.5	1.5	1.51658	0.619139	-0.0915479	3.09155	0	2	0	4
		t7	6	1.16667	1.5	0.983192	0.401386	0.13487	2.19846	0	2	0	2
		t8	6	1	1	0.894427	0.365148	0.0613562	1.93864	0	2	0	2
	Std OA	2 week	3	0	0	0	0	.	.	0	0	0	0
		Off fentanyl	3	24	24	0	0	.	.	24	24	24	24
		PA	0	.	.	.	.	.	.	.	.	.	.
		t0	3	5.66667	6	0.57735	0.333333	4.23245	7.10088	5	6	5	6
		t1	6	1.5	1.5	1.04881	0.428174	0.399343	2.60066	1	2	0	3
		t2	6	1.5	1.5	1.04881	0.428174	0.399343	2.60066	1	2	0	3
		t3	6	1.16667	1	0.752773	0.307318	0.37668	1.95665	1	2	0	2
		t4	6	1.16667	1	0.752773	0.307318	0.37668	1.95665	1	2	0	2
		t5	3	1.33333	1	0.57735	0.333333	-0.100884	2.76755	1	2	1	2
		t6	6	1.16667	1	0.752773	0.307318	0.37668	1.95665	1	2	0	2
		t7	6	1.16667	1	0.752773	0.307318	0.37668	1.95665	1	2	0	2
		t8	6	0.666667	1	0.516398	0.210818	0.12474	1.20859	0	1	0	1

## Sheet: Results QOL 06.08.2022
III. QOL Questionnaires; client-completed 19 Qs (q24h x 7d)
1= worst/low/not, 5= best/high/very
Ststistical methods:
The data on scores were described using medians and analyzed using non-parametric Wilcoxon 2-sample test. The categorical data were analyzed using Ch-square test. If any of the categories was <5, then the data was analyzed using Fisher's exact test. A p-value of 0.05 was used to determine statistical significance. SAS v9.4 (SAS Institute Inc., Cary, NC) was used for all statistical analyses.
Results:
1) Pet_rate_its_QOL
Analysis Variable : Pet_rate_its_QOL
Sx	N	Mean	Std Dev	Std Error	Median	95% Confidence limits of mean		Minimum	Maximum
MIS	28	3.60714	1.16553	0.220265	4	3.1552	4.05909	2	5
Std OA	28	3.46429	1.03574	0.195736	3	3.06267	3.8659	2	5
Wilcoxon Two-Sample Test
Z	0.5336
P-value	0.5936
2) Extent_phys_pain_preventpet_doin
Analysis Variable : Extent_phys_pain_preventpet_doin
Sx	N	Mean	Std Dev	Std Error	Median	95% Confidence limits of mean		Minimum	Maximum
MIS	28	2.375	0.929207	0.175604	2	2.01469	2.73531	1	4
Std OA	28	2.39286	1.59488	0.301405	2	1.77443	3.01129	1	5
Wilcoxon Two-Sample Test
Z	0.7441
P-value	0.4568
3) Level_med_tx_your_dog_require
Analysis Variable : Level_med_tx_your_dog_require
Sx	N	Mean	Std Dev	Std Error	Median	95% Confidence limits of mean		Minimum	Maximum
MIS	28	3.41071	1.13899	0.215248	3	2.96906	3.85237	0.5	5
Std OA	28	3.03571	1.50264	0.283973	3	2.45305	3.61838	1	5
Wilcoxon Two-Sample Test
Z	0.7683
P-value	0.4423
4) Dog_sleep_thro_night_or_have_nor
Analysis Variable : Dog_sleep_thro_night_or_have_nor
Sx	N	Mean	Std Dev	Std Error	Median	95% Confidence limits of mean		Minimum	Maximum
MIS	28	3.42857	1.13622	0.214726	3	2.98799	3.86915	2	5
Std OA	28	4.42857	0.878912	0.166099	5	4.08776	4.76938	2	5
Wilcoxon Two-Sample Test
Z	-3.3086
P-value	0.0009
	Lower median score in MIS compared to Std OA
5) Pet_able_to_get_around
Analysis Variable : Pet_able_to_get_around
Sx	N	Mean	Std Dev	Std Error	Median	95% Confidence limits of mean		Minimum	Maximum
MIS	28	2.16071	0.962766	0.181946	2	1.78739	2.53404	1	4
Std OA	28	2.14286	0.931517	0.17604	2	1.78165	2.50406	1	4
Wilcoxon Two-Sample Test
Z	0.0858
P-value	0.9316
6) How_much_dog_whine_or_cry
Analysis Variable : How_much_dog_whine_or_cry
Sx	N	Mean	Std Dev	Std Error	Median	95% Confidence limits of mean		Minimum	Maximum
MIS	28	2.42857	0.920087	0.17388	3	2.0718	2.78534	1	4
Std OA	28	2.28571	1.04906	0.198254	2	1.87893	2.6925	1	4
Wilcoxon Two-Sample Test
Z	0.7484
P-value	0.4542
7) How_diff_to_limit_pet_activity
Analysis Variable : How_diff_to_limit_pet_activity
Sx	N	Mean	Std Dev	Std Error	Median	95% Confidence limits of mean		Minimum	Maximum
MIS	28	2.92857	0.729209	0.137808	3	2.64581	3.21133	0.5	4
Std OA	28	2.53571	1.23175	0.232778	2	2.05809	3.01334	1	5
Wilcoxon Two-Sample Test
Z	1.3816
P-value	0.1671
8) Pet_chews_scratch_areas_until_re
Analysis Variable : Pet_chews_scratch_areas_until_re
Sx	N	Mean	Std Dev	Std Error	Median	95% Confidence limits of mean		Minimum	Maximum
MIS	28	2.25	1.07583	0.203313	2	1.83284	2.66716	1	4
Std OA	28	1.10714	0.31497	0.0595238	1	0.98501	1.22928	1	2
Wilcoxon Two-Sample Test
Z	4.8609
P-value	<.0001
	Higher median score in MIS compared to Std OA
9) happy_with_pet_progress_post_op
Analysis Variable : happy_with_pet_progress_post_op
Sx	N	Mean	Std Dev	Std Error	Median	95% Confidence limits of mean		Minimum	Maximum
MIS	28	3.64286	0.869835	0.164383	3	3.30557	3.98014	3	5
Std OA	28	3.42857	1.06905	0.202031	4	3.01404	3.8431	2	5
Wilcoxon Two-Sample Test
Z	0.54
P-value	0.5892
10) How_painful_you_feel_your_pet_is
Analysis Variable : How_painful_you_feel_your_pet_is
Sx	N	Mean	Std Dev	Std Error	Median	95% Confidence limits of mean		Minimum	Maximum
MIS	28	2.82143	1.24881	0.236003	3	2.33719	3.30567	1	4
Std OA	28	2.25	1.29458	0.244652	2	1.74802	2.75198	1	5
Wilcoxon Two-Sample Test
Z	1.7456
P-value	0.0809
11) Pet_able_urinate_easE_manual_exp
Sx	Pet_able_urinate_easE_manual_exp
	N	Y	Total	%
MIS	9	12	21	57.1429
Std OA	15	10	25	40
Total	24	22	46
Chi-Square	1.3442
P-value	0.2463
12) Pet_able_urinate_ease_without_ma
Sx	Pet_able_urinate_ease_without_ma
	N	Y	Total	%
MIS	6	15	21	71.4286
Std OA	7	18	25	72
Total	13	33	46
Chi-Square	0.0018
P-value	0.9658
13) Pet_able_to_stand
Sx	Pet_able_to_stand
	N	Y	Total	%
MIS	28	0	28	0
Std OA	20	7	27	25.9259
Total	48	7	55
Fisher's Exact Test
P-value	0.0044
14) Pet_able_stand_help_to_standing_
Sx	Pet_able_stand_help_to_standing_
	N	Y	Total	%
MIS	7	20	27	74.0741
Std OA	22	6	28	21.4286
Total	29	26	55
Chi-Square	15.284
P-value	<.0001
15) Pet_able_walk_without_support
Sx	Pet_able_walk_without_support
	N	Y	Total	%
MIS	28	0	28	0
Std OA	24	3	27	11.1111
Total	52	3	55
Fisher's Exact Test
P-value	0.1115
16) Pet_able_walk_with_support
Sx	Pet_able_walk_with_support
	N	Y	Total	%
MIS	19	9	28	32.1429
Std OA	6	22	28	78.5714
Total	25	31	56
Chi-Square	12.2116
P-value	0.0005
17) Pet_seems_more_uncomfor_than_not
Sx	Pet_seems_more_uncomfor_than_not
	N	Y	Total	%
MIS	19	9	28	32.1429
Std OA	24	3	27	11.1111
Total	43	12	55
Fisher's Exact Test
P-value	0.1011
18) Pet_only_painful_perform_certain
Sx	Pet_only_painful_perform_certain
	N	Y	Total	%
MIS	14	13	27	48.1481
Std OA	15	12	27	44.4444
Total	29	25	54
	Chi-Square	0.0745
	P-value	0.7849
19) Ever_had_exp_deal_with_other_ani
Sx	Ever_had_exp_deal_with_other_ani
	N	Y	Total	%
MIS	4	0	4	0
Std OA	3	1	4	25
Total	7	1	8
	Fisher's Exact Test
	P-value	1
